# Supplementary material for: Evidence for Introduction Bottleneck and Extensive Inter-Gene Pool (Mesoamerica x Andes) Hybridization in the European Common Bean (Phaseolus vulgaris L.) Germplasm
Source: PLoS One. 2013 Oct 1;8(10):e75974. doi: 10.1371/journal.pone.0075974 (PMC3788063; doi:10.1371/journal.pone.0075974)
Supplement: Table S1 — Accessions used in this study and Structure membership coefficient for K=2. (XLSX) [file pone.0075974.s001.xlsx]

## Sheet: Foglio1
Supplemetary Table S1. Accessions used in this study and Structure membership coefficient for K=2
						K = 2				HYBRIDS
Label	N. accession	Donor1	Continent	Country	EU regions	Andean	Meso-american	Gene pool2	Admixed STRUCTURE3	CpSSR	Phaseolin	Pv-shatterproof1	Total Hybrids
1	09L0506197	EVIGEZ	EUROPE	Czech Republic	Eastern Europe	0.008	0.992	Meso	.	.	x	.	x
2	58431	IPK	EUROPE	Germany	Central-northern Europe	0.007	0.993	Meso	.	.	.	.	.
3	PHA3654	IPK	EUROPE	Austria	Central-northern Europe	0.007	0.993	Meso	.	.	.	.	.
4	G10092	ANC	EUROPE	Netherlands	Central-northern Europe	0.882	0.118	Ande	.	x	x	.	x
5	PHA2260	IPK	EUROPE	Czech Republic	Eastern Europe	0.089	0.911	Meso	.	.	.	.	.
6	PHA2301	IPK	EUROPE	Czech Republic	Eastern Europe	0.012	0.988	Meso	.	.	.	.	.
7	PHA2184	IPK	EUROPE	Slovakia	Eastern Europe	0.012	0.988	Meso	.	.	.	.	.
8	PHA6253	IPK	EUROPE	Albania	Southeastern Europe	0.007	0.993	Meso	.	.	.	.	.
9	PHA173	IPK	EUROPE	Greece	Southeastern Europe	0.991	0.009	Ande	.	.	x	.	x
10	09L0506234	EVIGEZ	EUROPE	Czech Republic	Eastern Europe	0.55	0.45	Ande	x	x	.	x	x
11	PHA285	IPK	EUROPE	Greece	Southeastern Europe	0.007	0.993	Meso	.	.	.	.	.
12	Pha4	IPK	EUROPE	Italy	Italy	0.367	0.633	Meso	x	x	.	.	x
13	09L0506237	EVIGEZ	EUROPE	Czech Republic	Eastern Europe	0.555	0.445	Ande	x	.	.	.	x
14	G10179	ANC	EUROPE	Spain	Iberian peninsula	0.993	0.007	Ande	.	.	.	.	.
15	PHA1781	IPK	EUROPE	Germany	Central-northern Europe	0.816	0.184	Ande	.	.	.	.	.
16	N1045	IPK	EUROPE	Germany	Central-northern Europe	0.993	0.007	Ande	.	.	.	.	.
17	PHA4305	IPK	EUROPE	Netherlands	Central-northern Europe	0.994	0.006	Ande	.	x	.	.	x
18	PHA4311	IPK	EUROPE	Netherlands	Central-northern Europe	0.993	0.007	Ande	.	.	.	.	.
19	G10087	ANC	EUROPE	Netherlands	Central-northern Europe	0.994	0.006	Ande	.	x	.	.	x
20	G10100	ANC	EUROPE	Netherlands	Central-northern Europe	0.994	0.006	Ande	.	.	.	.	.
21	G10101	ANC	EUROPE	Netherlands	Central-northern Europe	0.917	0.083	Ande	.	.	.	x	x
22	PHA1720	IPK	EUROPE	Poland	Eastern Europe	0.763	0.237	Ande	x	.	.	.	x
23	PHA3090	IPK	EUROPE	Romania	Southeastern Europe	0.994	0.006	Ande	.	.	.	.	.
24	PHA1475	IPK	EUROPE	Bulgaria	Southeastern Europe	0.904	0.096	Ande	.	.	.	.	.
25	PHA3305	IPK	EUROPE	Italy	Italy	0.9	0.1	Ande	.	.	.	.	.
26	G3816	ANC	EUROPE	Italy	Italy	0.957	0.043	Ande	.	.	.	.	.
27	PHA-14	IPK	EUROPE	Slovenia	Southeastern Europe	0.749	0.251	Ande	x	x	.	.	x
28	G10194	ANC	EUROPE	Spain	Iberian peninsula	0.618	0.382	Ande	x	.	.	.	x
29	G10154	ANC	EUROPE	Spain	Iberian peninsula	0.99	0.01	Ande	.	.	.	.	.
30	G15235	ANC	EUROPE	Spain	Iberian peninsula	0.983	0.017	Ande	.	.	.	.	.
31	G15241	ANC	EUROPE	Spain	Iberian peninsula	0.991	0.009	Ande	.	.	.	.	.
32	PHA-150	IPK	EUROPE	Slovenia	Southeastern Europe	0.792	0.208	Ande	x	x	.	x	x
33	PHA1459	IPK	EUROPE	Slovakia	Eastern Europe	0.896	0.104	Ande	.	x	.	.	x
34	PHA6029	IPK	EUROPE	Russia	Eastern Europe	0.99	0.01	Ande	.	.	.	.	.
35	PHA-121	IPK	EUROPE	Slovenia	Southeastern Europe	0.909	0.091	Ande	.	x	.	.	x
36	PHA6759	IPK	EUROPE	Croatia	Southeastern Europe	0.641	0.359	Ande	x	.	.	x	x
37	PHA6982	IPK	EUROPE	Croatia	Southeastern Europe	0.99	0.01	Ande	.	.	.	.	.
38	PHA3699	IPK	EUROPE	Yugoslavia	Southeastern Europe	0.989	0.011	Ande	.	.	.	.	.
39	PHA3055	IPK	EUROPE	Romania	Southeastern Europe	0.451	0.549	Meso	x	.	x	.	x
40	PHA3065	IPK	EUROPE	Romania	Southeastern Europe	0.132	0.868	Meso	.	x	x	.	x
41	PHA6780	IPK	EUROPE	Croatia	Southeastern Europe	0.919	0.081	Ande	.	.	.	x	x
42	PHA6862	IPK	EUROPE	Italy	Italy	0.993	0.007	Ande	.	.	.	.	.
43	G14684	ANC	EUROPE	Spain	Iberian peninsula	0.451	0.549	Meso	x	x	.	.	x
44	PHA2677	IPK	EUROPE	Bulgaria	Southeastern Europe	0.991	0.009	Ande	.	.	.	.	.
45	N1047	IPK	EUROPE	Germany	Central-northern Europe	0.007	0.993	Meso	.	x	.	.	x
46	NGB11752.2	NGB	EUROPE	Sweden	Central-northern Europe	0.901	0.099	Ande	.	x	x	.	x
47	PHA2198	IPK	EUROPE	Slovakia	Eastern Europe	0.258	0.742	Meso	x	.	.	.	x
48	PHA2786	IPK	EUROPE	Georgia	Eastern Europe	0.332	0.668	Meso	x	.	.	.	x
49	PHA7079	IPK	EUROPE	Bulgaria	Southeastern Europe	0.007	0.993	Meso	.	.	.	.	.
50	PHA5913	IPK	EUROPE	Albania	Southeastern Europe	0.123	0.877	Meso	.	.	.	.	.
51	PHA7048	IPK	EUROPE	Bulgaria	Southeastern Europe	0.991	0.009	Ande	.	.	.	.	.
52	PHA6249	IPK	EUROPE	Albania	Southeastern Europe	0.006	0.994	Meso	.	.	.	.	.
53	PHA8	IPK	EUROPE	Greece	Southeastern Europe	0.006	0.994	Meso	.	x	.	.	x
54	PHA1916	IPK	EUROPE	Italy	Italy	0.007	0.993	Meso	.	.	.	.	.
55	PHA3707	IPK	EUROPE	Italy	Italy	0.007	0.993	Meso	.	.	.	.	.
56	Pha5	IPK	EUROPE	Italy	Italy	0.816	0.184	Ande	.	x	.	.	x
57	PHA1780	IPK	EUROPE	Spain	Iberian peninsula	0.994	0.006	Ande	.	.	.	.	.
58	PHA6438	IPK	EUROPE	Spain	Iberian peninsula	0.993	0.007	Ande	.	.	.	.	.
59	G10172	ANC	EUROPE	Spain	Iberian peninsula	0.953	0.047	Ande	.	.	.	.	.
60	PHA3736	IPK	EUROPE	Germany	Central-northern Europe	0.901	0.099	Ande	.	.	.	.	.
61	N1040	IPK	EUROPE	Germany	Central-northern Europe	0.096	0.904	Meso	.	x	x	.	x
62	51819	IPK	EUROPE	Germany	Central-northern Europe	0.852	0.148	Ande	.	.	.	x	x
63	52321	IPK	EUROPE	Germany	Central-northern Europe	0.99	0.01	Ande	.	.	x	.	x
64	G10166	ANC	EUROPE	Spain	Iberian peninsula	0.994	0.006	Ande	.	.	.	.	.
65	Pha18	IPK	EUROPE	Italy	Italy	0.99	0.01	Ande	.	.	.	.	.
66	PHA3280	IPK	EUROPE	Austria	Central-northern Europe	0.99	0.01	Ande	.	.	.	.	.
67	PHA4301	IPK	EUROPE	Netherlands	Central-northern Europe	0.99	0.01	Ande	.	.	.	.	.
68	ID10	ANC	EUROPE	France	Central-northern Europe	0.603	0.397	Ande	x	.	x	.	x
69	ID11	ANC	EUROPE	France	Central-northern Europe	0.904	0.096	Ande	.	.	.	.	.
70	ID13	ANC	EUROPE	France	Central-northern Europe	0.723	0.277	Ande	x	.	.	.	x
71	ID17	ANC	EUROPE	France	Central-northern Europe	0.993	0.007	Ande	.	.	.	.	.
72	ID19	ANC	EUROPE	France	Central-northern Europe	0.012	0.988	Meso	.	.	.	.	.
73	G10063	ANC	EUROPE	Netherlands	Central-northern Europe	0.99	0.01	Ande	.	.	.	x	x
74	G10099	ANC	EUROPE	Netherlands	Central-northern Europe	0.948	0.052	Ande	.	.	.	x	x
75	NGB13123.1	NGB	EUROPE	Sweden	Central-northern Europe	0.905	0.095	Ande	.	.	x	.	x
76	PHA-309	IPK	EUROPE	Slovenia	Southeastern Europe	0.993	0.007	Ande	.	.	.	.	.
77	PHA-358	IPK	EUROPE	Slovenia	Southeastern Europe	0.99	0.01	Ande	.	.	.	.	.
78	PHA7083	IPK	EUROPE	Bulgaria	Southeastern Europe	0.971	0.029	Ande	.	.	.	x	x
79	PHA7088	IPK	EUROPE	Bulgaria	Southeastern Europe	0.967	0.033	Ande	.	.	.	.	.
80	PHA296	IPK	EUROPE	Greece	Southeastern Europe	0.775	0.225	Ande	x	.	.	.	x
81	Pha12	IPK	EUROPE	Italy	Italy	0.87	0.13	Ande	.	.	.	.	.
82	PHA6880	IPK	EUROPE	Spain	Iberian peninsula	0.99	0.01	Ande	.	.	.	.	.
83	G14421	ANC	EUROPE	Spain	Iberian peninsula	0.993	0.007	Ande	.	.	.	.	.
84	G14428	ANC	EUROPE	Spain	Iberian peninsula	0.992	0.008	Ande	.	.	.	.	.
85	53689	IPK	EUROPE	Germany	Central-northern Europe	0.966	0.034	Ande	.	.	.	.	.
86	09L0506242	EVIGEZ	EUROPE	Czech Republic	Eastern Europe	0.097	0.903	Meso	.	.	x	.	x
87	PHA-29	IPK	EUROPE	Slovenia	Southeastern Europe	0.753	0.247	Ande	x	.	.	x	x
88	PHA6999	IPK	EUROPE	Italy	Italy	0.99	0.01	Ande	.	.	.	.	.
89	Pha7	IPK	EUROPE	Italy	Italy	0.845	0.155	Ande	.	x	.	.	x
90	VARI27	ANC	EUROPE	Italy	Italy	0.861	0.139	Ande	.	.	.	.	.
91	CUB412	CUB	EUROPE	Italy	Italy	0.994	0.006	Ande	.	.	.	.	.
92	G10241	ANC	EUROPE	Portugal	Iberian peninsula	0.008	0.992	Meso	.	.	.	.	.
93	G10164	ANC	EUROPE	Spain	Iberian peninsula	0.007	0.993	Meso	.	.	.	.	.
94	G14415	ANC	EUROPE	Spain	Iberian peninsula	0.009	0.991	Meso	.	x	.	.	x
95	G14689	ANC	EUROPE	Spain	Iberian peninsula	0.01	0.99	Meso	.	x	.	.	x
96	G15245	ANC	EUROPE	Spain	Iberian peninsula	0.007	0.993	Meso	.	.	.	.	.
97	G15246	ANC	EUROPE	Spain	Iberian peninsula	0.019	0.981	Meso	.	x	.	.	x
98	PHA2262	IPK	EUROPE	Czech Republic	Eastern Europe	0.007	0.993	Meso	.	.	.	.	.
99	PHA2296	IPK	EUROPE	Czech Republic	Eastern Europe	0.01	0.99	Meso	.	.	.	.	.
100	PHA6433	IPK	EUROPE	Spain	Iberian peninsula	0.007	0.993	Meso	.	.	.	.	.
101	PHA2334	IPK	EUROPE	Czech Republic	Eastern Europe	0.007	0.993	Meso	.	.	.	.	.
102	09L0506215	EVIGEZ	EUROPE	Czech Republic	Eastern Europe	0.101	0.899	Meso	.	.	.	.	.
103	PHA3927	IPK	EUROPE	Hungary	Southeastern Europe	0.009	0.991	Meso	.	.	.	.	.
104	PHA1902	IPK	EUROPE	Georgia	Eastern Europe	0.007	0.993	Meso	.	.	.	.	.
105	PHA3069	IPK	EUROPE	Romania	Southeastern Europe	0.007	0.993	Meso	.	x	.	.	x
106	PHA7108	IPK	EUROPE	Bulgaria	Southeastern Europe	0.006	0.994	Meso	.	x	.	.	x
107	PHA5897	IPK	EUROPE	Albania	Southeastern Europe	0.006	0.994	Meso	.	.	.	.	.
108	PHA5929	IPK	EUROPE	Albania	Southeastern Europe	0.007	0.993	Meso	.	.	.	.	.
109	G10184	ANC	EUROPE	Spain	Iberian peninsula	0.007	0.993	Meso	.	.	.	.	.
110	PHA1961	IPK	EUROPE	Italy	Italy	0.013	0.987	Meso	.	.	.	.	.
111	PHA2390	IPK	EUROPE	Italy	Italy	0.006	0.994	Meso	.	.	.	.	.
112	G10176	ANC	EUROPE	Spain	Iberian peninsula	0.99	0.01	Ande	.	.	.	.	.
113	G14412	ANC	EUROPE	Spain	Iberian peninsula	0.994	0.006	Ande	.	.	.	.	.
114	G15249	ANC	EUROPE	Spain	Iberian peninsula	0.915	0.085	Ande	.	x	.	.	x
115	G14677	ANC	EUROPE	Spain	Iberian peninsula	0.37	0.63	Meso	x	x	.	.	x
116	PHA3685	IPK	EUROPE	Austria	Central-northern Europe	0.83	0.17	Ande	.	.	.	.	.
117	G10027	ANC	EUROPE	Netherlands	Central-northern Europe	0.99	0.01	Ande	.	.	.	x	x
118	NGB9299.3	NGB	EUROPE	Sweden	Central-northern Europe	0.904	0.096	Ande	.	.	.	x	x
119	PHA1460	IPK	EUROPE	Slovakia	Eastern Europe	0.991	0.009	Ande	.	.	.	.	.
120	N1007	IPK	EUROPE	Slovakia	Eastern Europe	0.994	0.006	Ande	.	.	.	.	.
121	PHA-93	IPK	EUROPE	Slovakia	Eastern Europe	0.818	0.182	Ande	.	x	.	.	x
122	PHA-304	IPK	EUROPE	Slovenia	Southeastern Europe	0.96	0.04	Ande	.	.	.	x	x
123	PHA6833	IPK	EUROPE	Croatia	Southeastern Europe	0.59	0.41	Ande	x	.	.	.	x
124	PHA9	IPK	EUROPE	Greece	Southeastern Europe	0.993	0.007	Ande	.	.	.	.	.
125	PHA296b	IPK	EUROPE	Greece	Southeastern Europe	0.991	0.009	Ande	.	.	.	.	.
126	PHA3934	IPK	EUROPE	Italy	Italy	0.994	0.006	Ande	.	.	.	x	x
127	PHA5869	IPK	EUROPE	Italy	Italy	0.991	0.009	Ande	.	.	.	.	.
128	PHA7116	IPK	EUROPE	Italy	Italy	0.985	0.015	Ande	.	.	.	.	.
129	PHA3640	IPK	EUROPE	Austria	Central-northern Europe	0.008	0.992	Meso	.	.	.	.	.
130	G10171	ANC	EUROPE	Spain	Iberian peninsula	0.991	0.009	Ande	.	.	.	.	.
131	G15255	ANC	EUROPE	Spain	Iberian peninsula	0.993	0.007	Ande	.	.	.	.	.
132	PHA2527	IPK	EUROPE	Georgia	Eastern Europe	0.99	0.01	Ande	.	.	.	.	.
133	PHA4222	IPK	EUROPE	Georgia	Eastern Europe	0.993	0.007	Ande	.	.	.	.	.
134	PHA-11	IPK	EUROPE	Slovenia	Southeastern Europe	0.887	0.113	Ande	.	x	.	x	x
135	PHA6966	IPK	EUROPE	Croatia	Southeastern Europe	0.788	0.212	Ande	x	.	.	x	x
136	PHA3094	IPK	EUROPE	Yugoslavia	Southeastern Europe	0.098	0.902	Meso	.	.	x	.	x
137	G10174	ANC	EUROPE	Spain	Iberian peninsula	0.994	0.006	Ande	.	.	.	.	.
138	PHA3067	IPK	EUROPE	Romania	Southeastern Europe	0.758	0.242	Ande	x	x	.	x	x
139	PHA6432	IPK	EUROPE	Albania	Southeastern Europe	0.983	0.017	Ande	.	x	.	.	x
140	PHA6065	IPK	EUROPE	Italy	Italy	0.993	0.007	Ande	.	.	.	.	.
141	CUB512	CUB	EUROPE	Italy	Italy	0.994	0.006	Ande	.	.	.	.	.
142	PHA2265	IPK	EUROPE	Czech Republic	Eastern Europe	0.006	0.994	Meso	.	.	.	.	.
143	PHA6025	IPK	EUROPE	Germany	Central-northern Europe	0.207	0.793	Meso	x	.	.	.	x
144	PHA7002	IPK	EUROPE	Germany	Central-northern Europe	0.007	0.993	Meso	.	x	.	.	x
145	51822	IPK	EUROPE	Germany	Central-northern Europe	0.107	0.893	Meso	.	x	.	.	x
146	58431SemeBianco	IPK	EUROPE	Germany	Central-northern Europe	0.007	0.993	Meso	.	x	.	.	x
147	61413	IPK	EUROPE	Germany	Central-northern Europe	0.007	0.993	Meso	.	x	.	.	x
148	G10029	ANC	EUROPE	Netherlands	Central-northern Europe	0.011	0.989	Meso	.	.	.	.	.
149	PHA2241	IPK	EUROPE	Czech Republic	Eastern Europe	0.006	0.994	Meso	.	.	.	.	.
150	PHA2235	IPK	EUROPE	Slovakia	Eastern Europe	0.007	0.993	Meso	.	.	.	.	.
151	PHA1400	IPK	EUROPE	Poland	Eastern Europe	0.007	0.993	Meso	.	.	.	.	.
152	09L0506231	EVIGEZ	EUROPE	Czech Republic	Eastern Europe	0.007	0.993	Meso	.	.	.	.	.
153	PHA1684	IPK	EUROPE	Poland	Eastern Europe	0.007	0.993	Meso	.	.	x	.	x
154	PHA6279	IPK	EUROPE	Albania	Southeastern Europe	0.007	0.993	Meso	.	.	.	.	.
155	PHA1933	IPK	EUROPE	Italy	Italy	0.093	0.907	Meso	.	.	.	.	.
156	PHA3919	IPK	EUROPE	Hungary	Southeastern Europe	0.017	0.983	Meso	.	.	.	.	.
157	G10234	ANC	EUROPE	Portugal	Iberian peninsula	0.976	0.024	Ande	.	.	.	.	.
158	G15261	ANC	EUROPE	Spain	Iberian peninsula	0.769	0.231	Ande	x	.	.	.	x
159	N1046	IPK	EUROPE	Germany	Central-northern Europe	0.918	0.082	Ande	.	.	.	.	.
160	G10027b	ANC	EUROPE	Netherlands	Central-northern Europe	0.671	0.329	Ande	x	.	.	.	x
161	PHA5937	IPK	EUROPE	Ukraine	Eastern Europe	0.261	0.739	Meso	x	x	.	.	x
162	G10064	ANC	EUROPE	Netherlands	Central-northern Europe	0.989	0.011	Ande	.	.	.	.	.
163	NGB1829	NGB	EUROPE	Sweden	Central-northern Europe	0.98	0.02	Ande	.	.	x	.	x
164	PHA2324	IPK	EUROPE	Czech Republic	Eastern Europe	0.978	0.022	Ande	.	.	.	.	.
165	09L0506246	EVIGEZ	EUROPE	Czech Republic	Eastern Europe	0.981	0.019	Ande	.	.	.	.	.
166	09L0506258	EVIGEZ	EUROPE	Czech Republic	Eastern Europe	0.993	0.007	Ande	.	.	.	.	.
167	09L0506259	EVIGEZ	EUROPE	Czech Republic	Eastern Europe	0.98	0.02	Ande	.	.	.	.	.
168	09L0506265	EVIGEZ	EUROPE	Czech Republic	Eastern Europe	0.49	0.51	Meso	x	x	x	x	x
169	09L0506266	EVIGEZ	EUROPE	Czech Republic	Eastern Europe	0.765	0.235	Ande	x	.	.	x	x
170	PHA1763	IPK	EUROPE	Slovenia	Southeastern Europe	0.989	0.011	Ande	.	.	.	.	.
171	PHA-7	IPK	EUROPE	Slovenia	Southeastern Europe	0.007	0.993	Meso	.	.	.	.	.
172	PHA1714	IPK	EUROPE	Poland	Eastern Europe	0.737	0.263	Ande	x	.	.	.	x
173	PHA3275	IPK	EUROPE	Poland	Eastern Europe	0.993	0.007	Ande	.	.	.	.	.
174	PHA3063	IPK	EUROPE	Romania	Southeastern Europe	0.944	0.056	Ande	.	.	.	.	.
175	PHA3085	IPK	EUROPE	Romania	Southeastern Europe	0.678	0.322	Ande	x	x	.	.	x
176	PHA7010	IPK	EUROPE	Romania	Southeastern Europe	0.606	0.394	Ande	x	.	.	x	x
177	PHA7102	IPK	EUROPE	Bulgaria	Southeastern Europe	0.678	0.322	Ande	x	x	.	.	x
178	G10153	ANC	EUROPE	Spain	Iberian peninsula	0.395	0.605	Meso	x	x	x	.	x
179	G13936	ANC	EUROPE	Spain	Iberian peninsula	0.536	0.464	Ande	x	.	.	x	x
180	G14688	ANC	EUROPE	Spain	Iberian peninsula	0.814	0.186	Ande	.	.	.	.	.
181	G15240	ANC	EUROPE	Spain	Iberian peninsula	0.977	0.023	Ande	.	.	.	.	.
182	PHA6774	IPK	EUROPE	Croatia	Southeastern Europe	0.006	0.994	Meso	.	.	.	.	.
183	PHA5211	IPK	EUROPE	Russia	Eastern Europe	0.767	0.233	Ande	x	.	.	.	x
184	PHA2630	IPK	EUROPE	Italy	Italy	0.99	0.01	Ande	.	.	.	.	.
185	VARI2	ANC	EUROPE	Italy	Italy	0.989	0.011	Ande	.	.	.	.	.
186	VARI22	ANC	EUROPE	Italy	Italy	0.698	0.302	Ande	x	.	.	.	x
187	CUB480	CUB	EUROPE	Italy	Italy	0.991	0.009	Ande	.	.	.	.	.
188	PHA7297	IPK	EUROPE	Romania	Southeastern Europe	0.505	0.495	Ande	x	x	x	x	x
189	G15271	ANC	EUROPE	Spain	Iberian peninsula	0.007	0.993	Meso	.	.	.	.	.
190	PHA2605	IPK	EUROPE	Austria	Central-northern Europe	0.437	0.563	Meso	x	x	.	.	x
191	PHA1447	IPK	EUROPE	Slovakia	Eastern Europe	0.007	0.993	Meso	.	.	.	.	.
192	PHA3367	IPK	EUROPE	Georgia	Eastern Europe	0.007	0.993	Meso	.	.	.	.	.
193	PHA7097	IPK	EUROPE	Bulgaria	Southeastern Europe	0.493	0.507	Meso	x	x	.	.	x
194	PHA295	IPK	EUROPE	Albania	Southeastern Europe	0.007	0.993	Meso	.	.	.	.	.
195	PHA6266	IPK	EUROPE	Albania	Southeastern Europe	0.006	0.994	Meso	.	.	.	.	.
196	PHA6857	IPK	EUROPE	Albania	Southeastern Europe	0.007	0.993	Meso	.	.	.	.	.
197	PHA305	IPK	EUROPE	Albania	Southeastern Europe	0.006	0.994	Meso	.	.	.	.	.
198	PHA6023	IPK	EUROPE	Germany	Central-northern Europe	0.993	0.007	Ande	.	.	.	.	.
199	G10199	ANC	EUROPE	Spain	Iberian peninsula	0.876	0.124	Ande	.	.	.	.	.
200	PHA5878	IPK	EUROPE	Albania	Southeastern Europe	0.006	0.994	Meso	.	.	.	.	.
201	G10062	ANC	EUROPE	Netherlands	Central-northern Europe	0.772	0.228	Ande	x	.	.	x	x
202	PHA2212	IPK	EUROPE	Slovakia	Eastern Europe	0.594	0.406	Ande	x	.	.	x	x
203	PHA-90	IPK	EUROPE	Slovenia	Southeastern Europe	0.897	0.103	Ande	.	.	.	.	.
204	PHA-307	IPK	EUROPE	Slovenia	Southeastern Europe	0.897	0.103	Ande	.	.	.	.	.
205	PHA189	IPK	EUROPE	Turkey	Southeastern Europe	0.992	0.008	Ande	.	.	.	.	.
206	PHA2360	IPK	EUROPE	Italy	Italy	0.993	0.007	Ande	.	.	.	.	.
207	PHA179	IPK	EUROPE	Greece	Southeastern Europe	0.007	0.993	Meso	.	.	.	.	.
208	G18830	ANC	EUROPE	France	Central-northern Europe	0.982	0.018	Ande	.	.	x	.	x
209	G15470	ANC	EUROPE	France	Central-northern Europe	0.009	0.991	Meso	.	.	.	.	.
210	G10145	ANC	EUROPE	France	Central-northern Europe	0.99	0.01	Ande	.	.	.	.	.
211	G14806	ANC	EUROPE	France	Central-northern Europe	0.723	0.277	Ande	x	x	.	.	x
212	G14810	ANC	EUROPE	France	Central-northern Europe	0.903	0.097	Ande	.	.	x	.	x
213	G14064	ANC	EUROPE	France	Central-northern Europe	0.992	0.008	Ande	.	.	.	.	.
214	G14831	ANC	EUROPE	France	Central-northern Europe	0.843	0.157	Ande	.	.	.	.	.
215	G14061	ANC	EUROPE	France	Central-northern Europe	0.728	0.272	Ande	x	.	.	.	x
216	G14823	ANC	EUROPE	France	Central-northern Europe	0.742	0.258	Ande	x	.	.	.	x
217	G9129	ANC	EUROPE	France	Central-northern Europe	0.808	0.192	Ande	.	.	.	.	.
218	G8781	ANC	EUROPE	France	Central-northern Europe	0.93	0.07	Ande	.	.	.	.	.
219	G5824	ANC	EUROPE	France	Central-northern Europe	0.728	0.272	Ande	x	.	.	.	x
220	G8782	ANC	EUROPE	France	Central-northern Europe	0.784	0.216	Ande	x	.	.	.	x
221	G14764	ANC	EUROPE	France	Central-northern Europe	0.994	0.006	Ande	.	.	.	.	.
222	G14765	ANC	EUROPE	France	Central-northern Europe	0.994	0.006	Ande	.	.	.	.	.
223	G15465	ANC	EUROPE	France	Central-northern Europe	0.562	0.438	Ande	x	.	.	.	x
224	G18836A	ANC	EUROPE	France	Central-northern Europe	0.993	0.007	Ande	.	.	.	.	.
225	G14408	ANC	EUROPE	Spain	Iberian peninsula	0.984	0.016	Ande	.	.	.	.	.
226	G14413	ANC	EUROPE	Spain	Iberian peninsula	0.994	0.006	Ande	.	.	.	.	.
227	51821	IPK	EUROPE	Germany	Central-northern Europe	0.369	0.631	Meso	x	x	x	.	x
228	G10088	ANC	EUROPE	Netherlands	Central-northern Europe	0.982	0.018	Ande	.	x	.	.	x
229	NGB2578.1	NGB	EUROPE	Sweden	Central-northern Europe	0.994	0.006	Ande	.	.	.	.	.
230	G14685	ANC	EUROPE	Spain	Iberian peninsula	0.99	0.01	Ande	.	.	.	x	x
231	PHA2134	IPK	EUROPE	Georgia	Eastern Europe	0.993	0.007	Ande	.	.	.	.	.
232	PHA5179	IPK	EUROPE	Georgia	Eastern Europe	0.993	0.007	Ande	.	.	.	.	.
233	PHA3071	IPK	EUROPE	Romania	Southeastern Europe	0.994	0.006	Ande	.	.	.	.	.
234	PHA6847	IPK	EUROPE	Albania	Southeastern Europe	0.991	0.009	Ande	.	.	.	.	.
235	PHA6024	IPK	EUROPE	Germany	Central-northern Europe	0.97	0.03	Ande	.	.	.	.	.
236	G14423	ANC	EUROPE	Spain	Iberian peninsula	0.694	0.306	Ande	x	.	.	.	x
237	G14429	ANC	EUROPE	Spain	Iberian peninsula	0.713	0.287	Ande	x	.	.	.	x
238	G15244	ANC	EUROPE	Spain	Iberian peninsula	0.993	0.007	Ande	.	.	.	.	.
239	09L0506239	EVIGEZ	EUROPE	Czech Republic	Eastern Europe	0.01	0.99	Meso	.	.	x	.	x
240	PHA6027	IPK	EUROPE	Germany	Central-northern Europe	0.9	0.1	Ande	.	.	.	.	.
241	PHA1474	IPK	EUROPE	Slovakia	Eastern Europe	0.556	0.444	Ande	x	.	.	.	x
242	PHA3268	IPK	EUROPE	Poland	Eastern Europe	0.84	0.16	Ande	.	x	.	.	x
243	PHA3739	IPK	EUROPE	Georgia	Eastern Europe	0.814	0.186	Ande	.	.	.	.	.
244	PHA5128	IPK	EUROPE	Georgia	Eastern Europe	0.994	0.006	Ande	.	x	.	.	x
245	PHA5275	IPK	EUROPE	Georgia	Eastern Europe	0.989	0.011	Ande	.	.	.	.	.
246	PHA5295	IPK	EUROPE	Georgia	Eastern Europe	0.992	0.008	Ande	.	.	.	.	.
247	PHA-2	IPK	EUROPE	Slovenia	Southeastern Europe	0.99	0.01	Ande	.	.	.	.	.
248	PHA-153	IPK	EUROPE	Slovenia	Southeastern Europe	0.807	0.193	Ande	.	.	.	.	.
249	PHA3057	IPK	EUROPE	Romania	Southeastern Europe	0.765	0.235	Ande	x	x	.	x	x
250	PHA2898	IPK	EUROPE	Austria	Central-northern Europe	0.709	0.291	Ande	x	x	.	.	x
251	G8131	ANC	EUROPE	United Kingdom	Central-northern Europe	0.555	0.445	Ande	x	.	.	.	x
252	PHA2997	IPK	EUROPE	Italy	Italy	0.993	0.007	Ande	.	.	.	.	.
253	PHA5225	IPK	EUROPE	Italy	Italy	0.841	0.159	Ande	.	.	.	.	.
254	CUB342	CUB	EUROPE	Italy	Italy	0.98	0.02	Ande	.	.	.	.	.
255	G10195	ANC	EUROPE	Spain	Iberian peninsula	0.007	0.993	Meso	.	.	.	.	.
256	51818	IPK	EUROPE	Germany	Central-northern Europe	0.007	0.993	Meso	.	x	.	.	x
257	W618750	USDA	AMERICA	Argentina		0.993	0.007	Ande	.	.	.	.	.
258	G5448	CIAT	AMERICA	Honduras		0.007	0.993	Meso	.	.	.	.	.
259	PI321730	USDA	AMERICA	Costa Rica		0.166	0.834	Meso	.	.	.	.	.
260	PI313879	USDA	AMERICA	Venezuela		0.011	0.989	Meso	.	.	.	.	.
261	PI416407	USDA	AMERICA	Messico		0.009	0.991	Meso	.	.	.	.	.
262	PI165440	USDA	AMERICA	Messico		0.008	0.992	Meso	.	.	.	.	.
263	PI196927	USDA	AMERICA	Messico		0.011	0.989	Meso	.	.	.	.	.
264	PI196933	USDA	AMERICA	Messico		0.008	0.992	Meso	.	.	.	.	.
265	PI310586	USDA	AMERICA	Honduras		0.011	0.989	Meso	.	.	.	.	.
266	PI269208	USDA	AMERICA	Peru		0.993	0.007	Ande	.	.	.	.	.
267	PI282000	USDA	AMERICA	Chile		0.99	0.01	Ande	.	.	.	.	.
268	PI282016	USDA	AMERICA	Colombia		0.993	0.007	Ande	.	.	.	.	.
269	PI288016	USDA	AMERICA	Costa Rica		0.014	0.986	Meso	.	.	.	x	x
270	PI150948	USDA	AMERICA	Messico		0.994	0.006	Ande	.	.	.	.	.
271	PI151015	USDA	AMERICA	Chile		0.992	0.008	Ande	.	.	.	.	.
272	PI313571	USDA	AMERICA	Colombia		0.967	0.033	Ande	.	.	.	.	.
273	PI325724	USDA	AMERICA	Messico		0.994	0.006	Ande	.	.	.	.	.
274	PI352755	USDA	AMERICA	Brasile		0.967	0.033	Ande	.	x	.	.	x
275	PI583642	USDA	AMERICA	Brasile		0.012	0.988	Meso	.	.	.	.	.
276	PI165435	USDA	AMERICA	Messico		0.007	0.993	Meso	.	.	.	.	.
277	PI290996	USDA	AMERICA	Peru		0.01	0.99	Meso	.	.	.	.	.
278	PI300668	USDA	AMERICA	Peru		0.011	0.989	Meso	.	.	.	.	.
279	PI313590	USDA	AMERICA	Colombia		0.012	0.988	Meso	.	.	.	.	.
280	PI313755	USDA	AMERICA	Messico		0.015	0.985	Meso	.	x	.	.	x
281	PI151020	USDA	AMERICA	Chile		0.99	0.01	Ande	.	.	.	.	.
282	PI281996	USDA	AMERICA	Chile		0.989	0.011	Ande	.	.	.	.	.
283	PI290989	USDA	AMERICA	Peru		0.993	0.007	Ande	.	.	.	.	.
284	PI304110	USDA	AMERICA	El salvador		0.012	0.988	Meso	.	.	.	.	.
285	PI415954	USDA	AMERICA	Peru		0.993	0.007	Ande	.	.	.	.	.
286	G7077	CIAT	AMERICA	Brasile		0.994	0.006	Ande	.	.	.	.	.
287	PI152206	USDA	AMERICA	Bolivia		0.869	0.131	Ande	.	.	.	.	.
288	PI152311	USDA	AMERICA	Ecuador		0.853	0.147	Ande	.	.	.	.	.
289	PI152313	USDA	AMERICA	Ecuador		0.993	0.007	Ande	.	.	.	.	.
290	PI152322	USDA	AMERICA	Ecuador		0.786	0.214	Ande	x	x	.	x	x
291	PI415951	USDA	AMERICA	Peru		0.994	0.006	Ande	.	.	.	.	.
292	PI152326	USDA	AMERICA	Ecuador		0.042	0.958	Meso	.	.	.	.	.
293	PI308891	USDA	AMERICA	Costa Rica		0.009	0.991	Meso	.	.	.	.	.
294	PI309755	USDA	AMERICA	Messico		0.021	0.979	Meso	.	.	.	.	.
295	PI313624	USDA	AMERICA	Colombia		0.033	0.967	Meso	.	.	.	.	.
296	PI298109	USDA	AMERICA	Brasile		0.991	0.009	Ande	.	.	.	.	.
297	PI300661	USDA	AMERICA	Chile		0.009	0.991	Meso	.	.	x	.	x
298	PI304113	USDA	AMERICA	El salvador		0.012	0.988	Meso	.	.	.	.	.
299	PI310512	USDA	AMERICA	Colombia		0.966	0.034	Ande	.	.	.	.	.
300	PI153714	USDA	AMERICA	Peru		0.984	0.016	Ande	.	.	.	.	.
301	PI310511	USDA	AMERICA	Honduras		0.982	0.018	Ande	.	.	.	.	.
302	PI352748	USDA	AMERICA	Brasile		0.971	0.029	Ande	.	.	.	.	.
303	G3825	CIAT	AMERICA	Messico		0.028	0.972	Meso	.	.	.	.	.
304	PI268110	USDA	AMERICA	Messico		0.034	0.966	Meso	.	.	.	.	.
305	PI306150	USDA	AMERICA	Brasile		0.021	0.979	Meso	.	.	.	.	.
306	PI345574	USDA	AMERICA	Messico		0.028	0.972	Meso	.	.	.	.	.
307	PI156835	USDA	AMERICA	Messico		0.19	0.81	Meso	.	.	.	.	.
308	PI201349	USDA	AMERICA	Messico		0.01	0.99	Meso	.	.	.	.	.
309	PI281988	USDA	AMERICA	Chile		0.013	0.987	Meso	.	.	.	.	.
310	PI310577	USDA	AMERICA	Honduras		0.027	0.973	Meso	.	.	.	.	.
311	PI290993	USDA	AMERICA	Peru		0.993	0.007	Ande	.	.	.	.	.
312	PI290995	USDA	AMERICA	Peru		0.991	0.009	Ande	.	.	.	.	.
313	W617482	USDA	AMERICA	Argentina		0.99	0.01	Ande	.	.	.	x	x
314	W617483	USDA	AMERICA	Argentina		0.674	0.326	Ande	x	.	.	x	x
315	W617487	USDA	AMERICA	Argentina		0.976	0.024	Ande	.	.	.	.	.
316	W617491	USDA	AMERICA	Argentina		0.963	0.037	Ande	.	.	.	.	.
317	G13763	CIAT	AMERICA	Brasile		0.978	0.022	Ande	.	.	.	.	.
318	PI152324	USDA	AMERICA	Ecuador		0.787	0.213	Ande	x	.	.	.	x
319	PI156669	USDA	AMERICA	Bolivia		0.808	0.192	Ande	.	.	.	.	.
320	PI313214	USDA	AMERICA	Messico		0.007	0.993	Meso	.	.	x	.	x
321	PI325730	USDA	AMERICA	Messico		0.017	0.983	Meso	.	.	.	.	.
322	PI203934	USDA	AMERICA	Messico		0.008	0.992	Meso	.	.	.	.	.
323	PI306149	USDA	AMERICA	Peru		0.01	0.99	Meso	.	.	.	.	.
324	PI309785	USDA	AMERICA	Messico		0.008	0.992	Meso	.	.	.	.	.
325	PI309831	USDA	AMERICA	Costa Rica		0.028	0.972	Meso	.	.	.	.	.
326	PI312092	USDA	AMERICA	Messico		0.006	0.994	Meso	.	.	.	.	.
327	PI207370	USDA	AMERICA	Colombia		0.993	0.007	Ande	.	.	.	.	.
328	PI281984	USDA	AMERICA	Chile		0.993	0.007	Ande	.	.	.	.	.
329	PI282031	USDA	AMERICA	Chile		0.987	0.013	Ande	.	.	.	.	.
330	PI307786	USDA	AMERICA	El salvador		0.007	0.993	Meso	.	.	x	x	x
331	G5191	CIAT	AMERICA	Venezuela		0.027	0.973	Meso	.	.	.	.	.
332	PI151017	USDA	AMERICA	Chile		0.006	0.994	Meso	.	.	.	.	.
333	PI281981	USDA	AMERICA	Messico		0.035	0.965	Meso	.	.	.	.	.
334	PI288019	USDA	AMERICA	Costa Rica		0.012	0.988	Meso	.	.	.	.	.
335	PI309842	USDA	AMERICA	Costa Rica		0.034	0.966	Meso	.	.	.	.	.
336	PI309885	USDA	AMERICA	Costa Rica		0.136	0.864	Meso	.	.	.	.	.
337	PI313491	USDA	AMERICA	Messico		0.008	0.992	Meso	.	.	.	.	.
338	PI207300	USDA	AMERICA	Messico		0.994	0.006	Ande	.	x	.	.	x
339	PI281990	USDA	AMERICA	Chile		0.99	0.01	Ande	.	.	.	.	.
340	G13765	CIAT	AMERICA	Brasile		0.993	0.007	Ande	.	.	.	.	.
341	PI151014	USDA	AMERICA	Chile		0.99	0.01	Ande	.	.	.	.	.
342	PI151023	USDA	AMERICA	Chile		0.993	0.007	Ande	.	.	.	.	.
343	BAT	UCD	AMERICA			0.091	0.909	Meso	.	.	.	.	.
344	JALO	UCD	AMERICA			0.994	0.006	Ande	.	.	.	.	.
345	Midas	UCD	AMERICA			0.994	0.006	Ande	.	.	.	.	.
1IPK, Institute of Plant Genetics and Crop Plant Research, Germany; CIAT, Centro Internacional de Agricoltura Tropical, Colombia; CUB, Centro per la Salvaguardia delle Risorse Genetiche Vegetali “Pierino Iannelli”, Università della Basilicata, Italy; USDA, the United States Department of Agriculture, USA; ANC, the Department of Scienze Ambientali e delle Produzioni Vegetali of the Università Poli…
2Assigned gene pool by STRUCTURE with K=2 setting. Andean; Mesoamerican.
3Accessions with cluster membership coefficient lower than 0.8 at K=2.
